# Supplementary material for: The effectiveness of dance interventions on sleep quality: a systematic review and meta-analysis
Source: Front Public Health. 2026 Mar 10;14:1776902. doi: 10.3389/fpubh.2026.1776902 (PMC13008660; doi:10.3389/fpubh.2026.1776902)
Supplement: Supplementary file 1 [file Data_Sheet_1.zip]

Archive with 43 entries (35 files):
- Domains effect of PSQI/
- Domains effect of PSQI/Daytime dysfunction/
- Domains effect of PSQI/Daytime dysfunction/Daytime dysfunction.xlsx
- Domains effect of PSQI/Daytime dysfunction/Daytime dysfunction_Effect size of each study.csv
- Domains effect of PSQI/Daytime dysfunction/Daytime dysfunction_Forest plot_KH_600dpi.png
- Domains effect of PSQI/Daytime dysfunction/Daytime dysfunction_Summary Statistics(KH).csv
- Domains effect of PSQI/Habitual sleep efficiency/
- Domains effect of PSQI/Habitual sleep efficiency/Habitual sleep efficiency.xlsx
- Domains effect of PSQI/Habitual sleep efficiency/Habitual sleep efficiency_Effect size of each study.csv
- Domains effect of PSQI/Habitual sleep efficiency/Habitual sleep efficiency_Forest plot_KH_600dpi.png
- Domains effect of PSQI/Habitual sleep efficiency/Habitual sleep efficiency_Summary Statistics(KH).csv
- Domains effect of PSQI/Sleep disturbances/
- Domains effect of PSQI/Sleep disturbances/Forest plot (domain partitioning) R language code.R
- Domains effect of PSQI/Sleep disturbances/Sleep disturbances.xlsx
- Domains effect of PSQI/Sleep disturbances/Sleep disturbances_Effect size of each study.csv
- Domains effect of PSQI/Sleep disturbances/Sleep disturbances_Forest plot_KH_600dpi.png
- Domains effect of PSQI/Sleep disturbances/Sleep disturbances_Summary Statistics (KH).csv
- Domains effect of PSQI/Sleep duration/
- Domains effect of PSQI/Sleep duration/Sleep duration.xlsx
- Domains effect of PSQI/Sleep duration/Sleep duration_Effect size of each study.csv
- Domains effect of PSQI/Sleep duration/Sleep duration_Forest plot_KH_600dpi.png
- Domains effect of PSQI/Sleep duration/Sleep duration_Summary Statistics(KH).csv
- Domains effect of PSQI/Sleep latency/
- Domains effect of PSQI/Sleep latency/Sleep latency.xlsx
- Domains effect of PSQI/Sleep latency/Sleep latency__Summary Statistics(KH).csv
- Domains effect of PSQI/Sleep latency/Sleep latency_Effect size of each study.csv
- Domains effect of PSQI/Sleep latency/Sleep latency_Forest plot_KH_600dpi.png
- Domains effect of PSQI/Subjective sleep quality/
- Domains effect of PSQI/Subjective sleep quality/Subjective sleep quality.xlsx
- Domains effect of PSQI/Subjective sleep quality/Subjective sleep quality_Effect size of each study.csv
- Domains effect of PSQI/Subjective sleep quality/Subjective sleep quality_Forest plot_KH_600dpi.png
- Domains effect of PSQI/Subjective sleep quality/Subjective sleep quality_Summary Statistics(KH).csv
- Domains effect of PSQI/Use of sleeping medication/
- Domains effect of PSQI/Use of sleeping medication/Use of sleeping medication.xlsx
- Domains effect of PSQI/Use of sleeping medication/Use of sleeping medication_Effect size of each study.csv
- Domains effect of PSQI/Use of sleeping medication/Use of sleeping medication_Forest plot_KH_600dpi.png
- Domains effect of PSQI/Use of sleeping medication/Use of sleeping medication_Summary Statistics(KH).csv
- holm.jpg
- PRISMA_2020_checklist(updated).docx
- R(ROB2).docx
- R(Subgroup).docx
- Search query and screenshots of each search step.docx
- subgroups、meta、Sensitivity data.xlsx
