# Supplementary material for: The effectiveness of dance interventions on sleep quality: a systematic review and meta-analysis
Source: Front Public Health. 2026 Mar 10;14:1776902. doi: 10.3389/fpubh.2026.1776902 (PMC13008660; doi:10.3389/fpubh.2026.1776902)
Supplement: Supplementary file 1 [file Data_Sheet_1.zip › Domains effect of PSQI/Daytime dysfunction/Daytime dysfunction.xlsx]

## Sheet: Sheet1
study	year	n1	mean1	sd1	n2	mean2	sd2
Sánchez-Alcalá et al.	2024	47	1.13	0.83	45	0.98	0.79
Mar Lopez-Rodriguez et al.	2017	42	1.12	0.7	53	1.26	0.85
Song et al.	2024	44	1.21	0.77	45	1.19	0.71
Fausto et al.	2025	23	1.45	0.479	23	1.55	0.479
Sánchez-Alcalá et al.	2024	45	9.29	2.55	47	7.06	3.05
Serrano-Guzmán et al.	2016	32	1.36	0.952	35	1,04	0.599
