# Supplementary material for: The effectiveness of dance interventions on sleep quality: a systematic review and meta-analysis
Source: Front Public Health. 2026 Mar 10;14:1776902. doi: 10.3389/fpubh.2026.1776902 (PMC13008660; doi:10.3389/fpubh.2026.1776902)
Supplement: Supplementary file 1 [file Data_Sheet_1.zip › Domains effect of PSQI/Daytime dysfunction/Daytime dysfunction_Effect size of each study.csv]

study	year	n1	mean1	sd1	n2	mean2	sd2	g	vi	se	ci_lb	ci_ub	z	p	w_fe	w_re	weight_FE_pct	weight_RE_pct
Serrano-GuzmÃ¡n et al.	2016	32	1.36	0.952	35	104	0.599	-128.8506161	131.2985588	11.45855832	-151.3093904	-106.3918418	-11.24492388	2.45E-29	0.00761623	0.007519838	0.007526287	0.260416259
Mar Lopez-Rodriguez et al.	2017	42	1.12	0.7	53	1.26	0.85	-0.176361793	0.042847875	0.206997281	-0.582076465	0.229352879	-0.852000528	0.394213799	23.33838051	0.579415359	23.06276774	20.06548292
Song et al.	2024	44	1.21	0.77	45	1.19	0.71	0.026783724	0.044953702	0.212022881	-0.388781124	0.442348572	0.126324686	0.899474916	22.24510884	0.578709248	21.98240697	20.04102988
S¨¢nchez-Alcal¨¢ et al.	2024	47	1.13	0.83	45	0.98	0.79	0.183480417	0.04368955	0.209020454	-0.226199673	0.593160508	0.877810825	0.380046389	22.88876846	0.579132928	22.61846534	20.05570216
S¨¢nchez-Alcal¨¢ et al.	2024	45	9.29	2.55	47	7.06	3.05	0.785096886	0.046990955	0.216773973	0.360219899	1.209973873	3.621730393	2.93E-04	21.28069101	0.578027766	21.02937835	20.01742979
Fausto et al.	2025	23	1.45	0.479	23	1.55	0.479	-0.205185958	0.087454709	0.295727424	-0.784811708	0.374439793	-0.693834732	0.487785859	11.43449004	0.56481716	11.29945532	19.55993899
