# Supplementary material for: The effectiveness of dance interventions on sleep quality: a systematic review and meta-analysis
Source: Front Public Health. 2026 Mar 10;14:1776902. doi: 10.3389/fpubh.2026.1776902 (PMC13008660; doi:10.3389/fpubh.2026.1776902)
Supplement: Supplementary file 1 [file Data_Sheet_1.zip › Domains effect of PSQI/Daytime dysfunction/Daytime dysfunction_Summary Statistics(KH).csv]

k	g_pooled	se	ci_lb	ci_ub	stat	stat_type	df_knha	p	Q	Q_p	tau2	tau	I2	H2	pi_lb	pi_ub
6	-0.2117478102594567	2.943993138786777	-7.779523097062685	7.356027476543772	-0.0719253749167086	z	5	0.9454497218992198	139.60576911941507	2.170026208142565e-28	1.6830297426732574	1.2973163618305512	9641.848611877698	27.921153823883017	-8.481723616550223	8.05822799603131
