# Supplementary material for: The effectiveness of dance interventions on sleep quality: a systematic review and meta-analysis
Source: Front Public Health. 2026 Mar 10;14:1776902. doi: 10.3389/fpubh.2026.1776902 (PMC13008660; doi:10.3389/fpubh.2026.1776902)
Supplement: Supplementary file 1 [file Data_Sheet_1.zip › Domains effect of PSQI/Habitual sleep efficiency/Habitual sleep efficiency_Effect size of each study.csv]

study	year	n1	mean1	sd1	n2	mean2	sd2	g	vi	se	ci_lb	ci_ub	z	p	w_fe	w_re	weight_FE_pct	weight_RE_pct
Serrano-Guzmán et al.	2016	32	0.72	0.891	35	0.15	0.463	0.8042311454439703	0.06493413457704503	0.2548217702180193	0.3047804758166526	1.303681815071288	3.1560535222555353	0.0015991951251975586	15.400220646869322	2.251165964113378	16.627829289638324	19.65953275538928
Mar Lopez-Rodriguez et al.	2017	42	0.5	0.7	53	0.45	0.84	0.06347190160995014	0.04269952281091042	0.20663862855456241	-0.34153981035699216	0.46848361357689244	0.30716377694691555	0.7587187154124986	23.41946546869802	2.3697825908833434	25.28631782605359	20.69541704668202
Song et al.	2024	44	0.67	0.13	45	0.77	0.13	-0.7625771563874291	0.04836010418463178	0.21990930899948685	-1.1935994020264233	-0.33155491074843485	-3.467689293631533	5.249538700587081e-4	20.67820193650011	2.3384142897182985	22.32653802182306	20.42147627373772
Sánchez-Alcalá et al.	2024	47	1.22	0.77	45	0.7	0.8	0.657041325417188	0.045944669988995185	0.21434707833090513	0.2369210518886139	1.0771615989457621	3.065315051333984	0.0021744081451542142	21.76531032303689	2.3516973485496093	23.500303845388867	20.537477818869807
Fausto et al.	2025	23	0.65	0.959	23	0.95	0.959	-0.3074579991776739	0.08807510681830373	0.2967745050005201	-0.8891360289786933	0.27422003062334543	-1.035998692600414	0.3002027524541929	11.353945923255814	2.1397000670282527	12.259011017096155	18.686096105321173
