# Supplementary material for: The effectiveness of dance interventions on sleep quality: a systematic review and meta-analysis
Source: Front Public Health. 2026 Mar 10;14:1776902. doi: 10.3389/fpubh.2026.1776902 (PMC13008660; doi:10.3389/fpubh.2026.1776902)
Supplement: Supplementary file 1 [file Data_Sheet_1.zip › Domains effect of PSQI/Habitual sleep efficiency/Habitual sleep efficiency_Summary Statistics(KH).csv]

k	g_pooled	se	ci_lb	ci_ub	stat	stat_type	df_knha	p	Q	Q_p	tau2	tau	I2	H2	pi_lb	pi_ub
5	0.09300216641116148	0.29343678241013926	-0.72170895179646	0.9077132846187829	0.31694106528598553	z	4	0.7671410361175128	31.691612632305834	2.2117984974355173e-6	0.3792801152567517	0.6158572198624871	8737.83639652263	7.922903158076458	-1.8010651209067912	1.9870694537291143
