# Supplementary material for: The effectiveness of dance interventions on sleep quality: a systematic review and meta-analysis
Source: Front Public Health. 2026 Mar 10;14:1776902. doi: 10.3389/fpubh.2026.1776902 (PMC13008660; doi:10.3389/fpubh.2026.1776902)
Supplement: Supplementary file 1 [file Data_Sheet_1.zip › Domains effect of PSQI/Sleep disturbances/Forest plot (domain partitioning) R language code.R]

library(readxl)
library(dplyr)
library(stringr)
library(tidyr)
library(metafor)
library(readr)
数据导入（dataset名称）
df <- （dataset名称）
num_cols <- c("year","n1","mean1","sd1","n2","mean2","sd2")
for (cl in intersect(names(df), num_cols)) {
  df[[cl]] <- as.numeric(gsub("[^0-9.+\\-eE]", "", as.character(df[[cl]])))
}
df$study <- stringr::str_squish(as.character(df$study))

# 2) 整形与排序
dat <- df %>%
  transmute(
    study = study,
    year  = as.integer(year),
    n1 = as.numeric(n1), mean1 = as.numeric(mean1), sd1 = as.numeric(sd1),
    n2 = as.numeric(n2), mean2 = as.numeric(mean2), sd2 = as.numeric(sd2)
  ) %>%
  tidyr::drop_na(n1, mean1, sd1, n2, mean2, sd2) %>%
  arrange(year, study)

# 3) 逐研究效应量：Hedges' g（小样本校正），方向已由你事先统一——不反号
es <- escalc(measure = "SMD",
             m1i = dat$mean1, sd1i = dat$sd1, n1i = dat$n1,
             m2i = dat$mean2, sd2i = dat$sd2, n2i = dat$n2,
             vtype = "UB")

# 4) 随机效应（DL） + Knapp–Hartung 小样本推断
res <- rma(yi, vi, data = es, method = "DL", test = "knha")
print(res, digits = 3)

# 5) 详细数值导出（兼容KH：使用 t 统计与 df）
tau2_dl <- as.numeric(res$tau2)
pred     <- predict(res)  # 95%预测区间（常规正态近似）

# 逐研究表（与KH无关，仍为逐研究估计）
per_study <- tibble(
  study = dat$study,
  year  = dat$year,
  n1 = dat$n1, mean1 = dat$mean1, sd1 = dat$sd1,
  n2 = dat$n2, mean2 = dat$mean2, sd2 = dat$sd2,
  g     = as.numeric(es$yi),
  vi    = as.numeric(es$vi),
  se    = sqrt(vi),
  ci_lb = g - 1.96*se,
  ci_ub = g + 1.96*se,
  z     = g / se,
  p     = 2*pnorm(abs(z), lower.tail = FALSE),
  w_fe  = 1/vi,
  w_re  = 1/(vi + tau2_dl),
  weight_FE_pct = 100 * w_fe / sum(w_fe),
  weight_RE_pct = 100 * w_re / sum(w_re)
)

# 汇总表：自动使用 t 或 z（KH时res$tval、res$df存在；常规时只有zval）
stat_val  <- if (!is.null(res$tval)) as.numeric(res$tval) else as.numeric(res$zval)
stat_name <- if (!is.null(res$tval)) "t" else "z"
df_knha   <- if (!is.null(res$df)) as.numeric(res$df) else NA_real_

summary_tbl <- tibble(
  k        = res$k,
  g_pooled = as.numeric(res$b),
  se       = as.numeric(res$se),
  ci_lb    = as.numeric(res$ci.lb),
  ci_ub    = as.numeric(res$ci.ub),
  stat     = stat_val,
  stat_type= stat_name,
  df_knha  = df_knha,              # KH时自由度
  p        = as.numeric(res$pval),
  Q        = as.numeric(res$QE),
  Q_p      = as.numeric(res$QEp),
  tau2     = tau2_dl,
  tau      = sqrt(tau2_dl),
  I2       = 100 * res$I2,
  H2       = res$H2,
  pi_lb    = as.numeric(pred$pi.lb),
  pi_ub    = as.numeric(pred$pi.ub)
)

readr::write_csv(per_study,  "名称_逐研究效应量.csv")
readr::write_csv(summary_tbl, "名称_汇总统计(KH).csv")
n_studies <- nrow(es)
h_in <- max(6.2, 5 + 0.22 * n_studies)
w_in <- 7.2
dpi  <- 600
px_w <- as.integer(w_in * dpi)
px_h <- as.integer(h_in * dpi)
out_png <- "名称_森林图_KH_600dpi.png"
png(filename = out_png, width = px_w, height = px_h, res = dpi)
op <- par(mar = c(4.2, 12, 3, 2))
labs <- paste0(dat$study, " (", dat$year, ")")
forest(res,
       slab   = labs,
       xlab   = "SMD (Hedges' g; positive favors intervention)",
       header = "表头— KH (DL + Knapp–Hartung)",
       cex    = 0.9)
par(op); dev.off()

cat(sprintf("森林图PNG（KH）已导出：%s  [%d×%d 像素，%.1f×%.1f 英寸 @ %d dpi]\n",
            out_png, px_w, px_h, w_in, h_in, dpi))
