# Supplementary material for: The effectiveness of dance interventions on sleep quality: a systematic review and meta-analysis
Source: Front Public Health. 2026 Mar 10;14:1776902. doi: 10.3389/fpubh.2026.1776902 (PMC13008660; doi:10.3389/fpubh.2026.1776902)
Supplement: Supplementary file 1 [file Data_Sheet_1.zip › Domains effect of PSQI/Sleep disturbances/Sleep disturbances.xlsx]

## Sheet: Sheet1
study	year	n1	mean1	sd1	n2	mean2	sd2
Sánchez-Alcalá et al.	2024	47	1.51	0.82	45	1.28	0.68
Mar Lopez-Rodriguez et al.	2017	42	1.09	0.43	53	1	0.52
Song et al.	2024	44	1.07	0.26	45	1.12	0.31
Fausto et al.	2025	23	1.65	0.479	23	1.77	0.479
Serrano-Guzmán et al.	2016	32	1.28	0.614	35	1	0.267
