# Supplementary material for: The effectiveness of dance interventions on sleep quality: a systematic review and meta-analysis
Source: Front Public Health. 2026 Mar 10;14:1776902. doi: 10.3389/fpubh.2026.1776902 (PMC13008660; doi:10.3389/fpubh.2026.1776902)
Supplement: Supplementary file 1 [file Data_Sheet_1.zip › Domains effect of PSQI/Sleep disturbances/Sleep disturbances_Effect size of each study.csv]

study	year	n1	mean1	sd1	n2	mean2	sd2	g	vi	se	ci_lb	ci_ub	z	p	w_fe	w_re	weight_FE_pct	weight_RE_pct
Serrano-Guzmán et al.	2016	32	1.28	0.614	35	1	0.267	0.593987512	0.062610397	0.250220698	0.103554945	1.084420079	2.373854432	0.017603489	15.97178808	8.838810843	16.70930059	18.48584966
Mar Lopez-Rodriguez et al.	2017	42	1.09	0.43	53	1	0.52	0.185059171	0.042865098	0.207038881	-0.220737036	0.590855378	0.893837765	0.3714087	23.32900282	10.7075447	24.40624173	22.3941959
Song et al.	2024	44	1.07	0.26	45	1.12	0.31	-0.173082715	0.045125195	0.212426917	-0.589439472	0.243274042	-0.814787117	0.415194177	22.16056908	10.45454384	23.18385445	21.86505959
Sanchez-Alcala et al.	2024	47	1.51	0.82	45	1.28	0.68	0.302166189	0.044016111	0.209800169	-0.109042142	0.71337452	1.440257129	0.149794666	22.71895403	10.57718598	23.76802336	22.12155835
Fausto et al.	2025	23	1.65	0.479	23	1.77	0.479	-0.246223149	0.087673912	0.296097807	-0.826574852	0.334128553	-0.831560191	0.40565724	11.40590151	7.235842619	11.93257987	15.13333651
