# Supplementary material for: The effectiveness of dance interventions on sleep quality: a systematic review and meta-analysis
Source: Front Public Health. 2026 Mar 10;14:1776902. doi: 10.3389/fpubh.2026.1776902 (PMC13008660; doi:10.3389/fpubh.2026.1776902)
Supplement: Supplementary file 1 [file Data_Sheet_1.zip › Domains effect of PSQI/Sleep disturbances/Sleep disturbances_Summary Statistics (KH).csv]

k	g_pooled	se	ci_lb	ci_ub	stat	stat_type	df_knha	p	Q	Q_p	tau2	tau	I2	H2	pi_lb	pi_ub
5	0.1429836050310913	0.14863539142330986	-0.2696943999453156	0.5556616100074983	0.9619755003293771	z	4	0.3905377183064205	7.805954386626782	0.09895059614591181	0.050526993701769635	0.22478210271676355	4875.706669702261	1.9514885966566955	-0.6052128367813492	0.8911800468435318
