# Supplementary material for: The effectiveness of dance interventions on sleep quality: a systematic review and meta-analysis
Source: Front Public Health. 2026 Mar 10;14:1776902. doi: 10.3389/fpubh.2026.1776902 (PMC13008660; doi:10.3389/fpubh.2026.1776902)
Supplement: Supplementary file 1 [file Data_Sheet_1.zip › Domains effect of PSQI/Sleep duration/Sleep duration_Effect size of each study.csv]

study	year	n1	mean1	sd1	n2	mean2	sd2	g	vi	se	ci_lb	ci_ub	z	p	w_fe	w_re	weight_FE_pct	weight_RE_pct
Serrano-Guzmán et al.	2016	32	0.56	0.853	35	0.19	0.491	0.531684702	0.062056016	0.24911045	0.043428221	1.019941183	2.134333195	0.032815516	16.11447306	2.704783679	17.39466149	19.74305725
Mar Lopez-Rodriguez et al.	2017	42	0.5	0.71	53	0.53	0.95	-0.034903405	0.042684124	0.206601364	-0.439842078	0.370035268	-0.168940827	0.865843186	23.42791459	2.854342006	25.28910763	20.83472999
Song et al.	2024	44	5.29	0.86	45	5.69	0.78	-0.48328159	0.046319319	0.215219235	-0.905111292	-0.061451889	-2.245531581	0.024734027	21.58926372	2.825029243	23.3043881	20.62076702
Sanchez-Alcala et al.	2024	47	1.18	0.86	45	0.47	0.55	0.970862791	0.048839055	0.220995599	0.537711416	1.404014165	4.393131784	1.12E-05	20.47541673	2.805061896	22.10205332	20.47501915
Fausto et al.	2025	23	1.25	0.959	23	0.82	0.479	0.557549631	0.090634969	0.301056421	-0.032520954	1.147620216	1.851977211	0.064029095	11.03326911	2.510706367	11.90978945	18.32642659
