# Supplementary material for: The effectiveness of dance interventions on sleep quality: a systematic review and meta-analysis
Source: Front Public Health. 2026 Mar 10;14:1776902. doi: 10.3389/fpubh.2026.1776902 (PMC13008660; doi:10.3389/fpubh.2026.1776902)
Supplement: Supplementary file 1 [file Data_Sheet_1.zip › Domains effect of PSQI/Sleep duration/Sleep duration_Summary Statistics(KH).csv]

k	g_pooled	se	ci_lb	ci_ub	stat	stat_type	df_knha	p	Q	Q_p	tau2	tau	I2	H2	pi_lb	pi_ub
5	0.29900568023827495	0.25728633376760895	-0.4153357017850889	1.0133470622616387	1.1621514281763157	z	4	0.3097887448263319	26.471989157101632	2.541372967150673e-5	0.307659317420673	0.5546704583991048	8488.968858266959	6.617997289275408	-1.3986164255952322	1.9966277860717823
