# Supplementary material for: The effectiveness of dance interventions on sleep quality: a systematic review and meta-analysis
Source: Front Public Health. 2026 Mar 10;14:1776902. doi: 10.3389/fpubh.2026.1776902 (PMC13008660; doi:10.3389/fpubh.2026.1776902)
Supplement: Supplementary file 1 [file Data_Sheet_1.zip › Domains effect of PSQI/Sleep latency/Sleep latency__Summary Statistics(KH).csv]

k	g_pooled	se	ci_lb	ci_ub	stat	stat_type	df_knha	p	Q	Q_p	tau2	tau	I2	H2	pi_lb	pi_ub
5	0.16800402553284066	0.18940448421869424	-0.3578671275786658	0.6938751786443471	0.8870118689421116	z	4	0.42518608130597985	12.573196542728104	0.013560942897257039	0.1146851810308017	0.3386520057976945	6818.629227335621	3.143299135682026	-0.9093111998259183	1.2453192508915998
