# Supplementary material for: The effectiveness of dance interventions on sleep quality: a systematic review and meta-analysis
Source: Front Public Health. 2026 Mar 10;14:1776902. doi: 10.3389/fpubh.2026.1776902 (PMC13008660; doi:10.3389/fpubh.2026.1776902)
Supplement: Supplementary file 1 [file Data_Sheet_1.zip › Domains effect of PSQI/Sleep latency/Sleep latency_Effect size of each study.csv]

study	year	n1	mean1	sd1	n2	mean2	sd2	g	vi	se	ci_lb	ci_ub	z	p	w_fe	w_re	weight_FE_pct	weight_RE_pct
Serrano-GuzmÃ¡n et al.	2016	32	0.76	0.663	35	1.04	0.599	-0.439060249	0.061345261	0.247679755	-0.924512569	0.046392072	-1.772693323	0.076279538	16.30117762	5.680835582	17.17874641	19.32095178
Mar Lopez-Rodriguez et al.	2017	42	1.15	1.08	53	1.24	0.82	-0.094618204	0.042726503	0.206703901	-0.49975785	0.310521441	-0.45774755	0.647133822	23.40467717	6.352768593	24.66466063	21.60624681
Song et al.	2024	44	0.56	0.34	45	0.42	0.17	0.518130322	0.046523994	0.215694214	0.095369662	0.940890982	2.402152159	0.016298927	21.4942853	6.203120883	22.65142341	21.09728361
S¨¢nchez-Alcal¨¢ et al. 2024	2024	47	1.6	1.07	45	1.26	0.97	0.329791902	0.044115022	0.210035764	-0.081878196	0.741462001	1.570170219	0.116375516	22.66801526	6.297221154	23.88834076	21.41732576
Fausto et al.	2025	23	2.05	0.959	23	1.5	0.959	0.563672998	0.09071621	0.301191319	-0.026661986	1.154007983	1.871478238	0.061278823	11.02338815	4.86851619	11.6168288	16.55819204
