# Supplementary material for: The effectiveness of dance interventions on sleep quality: a systematic review and meta-analysis
Source: Front Public Health. 2026 Mar 10;14:1776902. doi: 10.3389/fpubh.2026.1776902 (PMC13008660; doi:10.3389/fpubh.2026.1776902)
Supplement: Supplementary file 1 [file Data_Sheet_1.zip › Domains effect of PSQI/Subjective sleep quality/Subjective sleep quality.xlsx]

## Sheet: Sheet1
study	year	n1	mean1	sd1	n2	mean2	sd2
Serrano-Guzmán et al.	2016	32	1.52	0.872	35	1.38	0.496
Mar Lopez-Rodriguez et al.	2017	53	1.3	0.57	42	1	0.69
Sánchez-Alcalá et al.	2024	45	1.36	0.77	47	1	0.91
Fausto et al.	2025	23	1.7	0.48	23	1.23	0.48
