# Supplementary material for: The effectiveness of dance interventions on sleep quality: a systematic review and meta-analysis
Source: Front Public Health. 2026 Mar 10;14:1776902. doi: 10.3389/fpubh.2026.1776902 (PMC13008660; doi:10.3389/fpubh.2026.1776902)
Supplement: Supplementary file 1 [file Data_Sheet_1.zip › Domains effect of PSQI/Subjective sleep quality/Subjective sleep quality_Effect size of each study.csv]

study	year	n1	mean1	sd1	n2	mean2	sd2	g	vi	se	ci_lb	ci_ub	z	p	w_fe	w_re	weight_FE_pct	weight_RE_pct
Serrano-Guzmán et al.	2016	32	1.52	0.872	35	1.38	0.496	0.1974141703041144	0.060129495933763176	0.24521316427501028	-0.28320363167490575	0.6780319722831345	0.8050716644344241	0.4207783260873096	16.630773041928865	13.409673088955953	23.072571180638903	23.77314251937903
Mar Lopez-Rodriguez et al.	2017	53	1.3	0.57	42	1	0.69	0.47554922993140303	0.04391658238900433	0.20956283637373382	0.06480607063888472	0.8862923892239214	2.2692440995755074	0.02325348585107027	22.770442179270677	17.134988779819665	31.590392501376563	30.37751387586802
Sánchez-Alcalá et al.	2024	45	1.36	0.77	47	1	0.91	0.4227436262093307	0.044511327085044225	0.21097707715542044	0.00922855498470665	0.8362586974339548	2.0037419795038125	0.045097706896373345	22.466191540175384	16.962128681504534	31.168292788417766	30.071061382514998
Fausto et al.	2025	23	1.7	0.48	23	1.23	0.48	0.9623648886760624	0.09791567418046909	0.31291480338978706	0.3490518740320798	1.575677903320045	3.0754853341894406	0.002101602638262792	10.212869475390557	8.900026840499631	14.16874352956676	15.77828222223795
