# Supplementary material for: The effectiveness of dance interventions on sleep quality: a systematic review and meta-analysis
Source: Front Public Health. 2026 Mar 10;14:1776902. doi: 10.3389/fpubh.2026.1776902 (PMC13008660; doi:10.3389/fpubh.2026.1776902)
Supplement: Supplementary file 1 [file Data_Sheet_1.zip › Domains effect of PSQI/Subjective sleep quality/Subjective sleep quality_Summary Statistics(KH).csv]

k	g_pooled	se	ci_lb	ci_ub	stat	stat_type	df_knha	p	Q	Q_p	tau2	tau	I2	H2	pi_lb	pi_ub
4	0.47035972883995486	0.13735009014699742	0.03325044192125853	0.9074690157586511	3.4245316354474724	z	3	0.04170442700802846	3.7597372032520187	0.28860423202437446	0.014443537529937597	0.1201812694638295	2020.7189018287688	1.2532457344173396	-0.11045707865289706	1.0511765363328067
