# Supplementary material for: The effectiveness of dance interventions on sleep quality: a systematic review and meta-analysis
Source: Front Public Health. 2026 Mar 10;14:1776902. doi: 10.3389/fpubh.2026.1776902 (PMC13008660; doi:10.3389/fpubh.2026.1776902)
Supplement: Supplementary file 1 [file Data_Sheet_1.zip › Domains effect of PSQI/Use of sleeping medication/Use of sleeping medication.xlsx]

## Sheet: Sheet1
study	year	n1	mean1	sd1	n2	mean2	sd2
Sánchez-Alcalá et al.	2024	47	1.47	1.14	45	1.45	0.12
Mar Lopez-Rodriguez et al.	2017	42	0.17	0.43	53	0.18	0.55
Fausto et al.	2025	23	1	0.959	23	0.64	0.959
Serrano-Guzmán et al.	2016	32	1.16	0.987	35	0.65	0.689
