# Supplementary material for: The effectiveness of dance interventions on sleep quality: a systematic review and meta-analysis
Source: Front Public Health. 2026 Mar 10;14:1776902. doi: 10.3389/fpubh.2026.1776902 (PMC13008660; doi:10.3389/fpubh.2026.1776902)
Supplement: Supplementary file 1 [file Data_Sheet_1.zip › Domains effect of PSQI/Use of sleeping medication/Use of sleeping medication_Effect size of each study.csv]

study	year	n1	mean1	sd1	n2	mean2	sd2	g	vi	se	ci_lb	ci_ub	z	p	w_fe	w_re	weight_FE_pct	weight_RE_pct
Serrano-GuzmÃ¡n et al.	2016	32	1.16	0.987	35	0.65	0.689	0.597017294	0.062638922	0.250277689	0.106473024	1.087561565	2.385419557	0.017059653	15.96451491	10.68065853	21.66938305	23.19665505
Mar Lopez-Rodriguez et al.	2017	42	0.17	0.43	53	0.18	0.55	-0.019812271	0.042679599	0.206590414	-0.424729483	0.38510494	-0.095901213	0.923599031	23.43039815	13.57444016	31.80317568	29.4814786
S¨¢nchez-Alcal¨¢ et al. 2024	2024	47	1.47	1.14	45	1.45	0.12	0.024206499	0.043502138	0.208571661	-0.384593956	0.433006955	0.116058429	0.907606235	22.98737607	13.42454835	31.20184108	29.15593794
Fausto et al.	2025	23	1	0.959	23	0.64	0.959	0.368949599	0.088567284	0.297602561	-0.21435142	0.952250618	1.239739329	0.215071825	11.29085089	8.364312776	15.32560019	18.16592841
