# Supplementary material for: The effectiveness of dance interventions on sleep quality: a systematic review and meta-analysis
Source: Front Public Health. 2026 Mar 10;14:1776902. doi: 10.3389/fpubh.2026.1776902 (PMC13008660; doi:10.3389/fpubh.2026.1776902)
Supplement: Supplementary file 1 [file Data_Sheet_1.zip › Domains effect of PSQI/Use of sleeping medication/Use of sleeping medication_Summary Statistics(KH).csv]

k	g_pooled	se	ci_lb	ci_ub	stat	stat_type	df_knha	p	Q	Q_p	tau2	tau	I2	H2	pi_lb	pi_ub
4	0.20672784377550008	0.14714853187506036	-0.26156445781820786	0.675020145369208	1.4048923298196874	z	3	0.25469529440772	4.669004418643586	0.1977018458014944	0.030988264031199763	0.17603483754984342	3574.647331622051	1.5563348062145286	-0.5234404363648704	0.9368961239158704
