# Supplementary material for: The effectiveness of dance interventions on sleep quality: a systematic review and meta-analysis
Source: Front Public Health. 2026 Mar 10;14:1776902. doi: 10.3389/fpubh.2026.1776902 (PMC13008660; doi:10.3389/fpubh.2026.1776902)
Supplement: Supplementary file 1 [file Data_Sheet_1.zip › subgroups、meta、Sensitivity data.xlsx]

## Sheet: QM_Holm
moderator	K_total	QM	QMp	p_Holm
style	10	6.32753	0.0967183	0.386873
freq	10	1.97397	0.160027	0.480081
duration	10	1.14456	0.28469	0.569381
population	10	1.38558	0.708917	0.708917

## Sheet: Subgroup_Levels
Moderator	Level	K	g	CI_lb	CI_ub	I2
population	1	3	0.646141	-0.436492	1.72877	89.5151
population	2	2	0.429451	0.00832752	0.850575	0
population	3	3	0.618576	0.358797	0.878356	0
population	4	2	0.13384	-0.155481	0.42316	0
population	(NA)	0
style	1	2	0.429451	0.00832752	0.850575	0
style	2	3	0.966174	0.315526	1.61682	80.7196
style	3	2	0.298473	-0.164484	0.761429	58.1811
style	4	3	0.13281	-0.172483	0.438103	0
style	(NA)	0
freq	1	6	0.318505	0.0559041	0.581107	42.2704
freq	2	4	0.737471	0.167395	1.30755	78.0615
freq	(NA)	0
duration	1	5	0.33472	0.0300789	0.639362	54.4037
duration	2	5	0.64897	0.15912	1.13882	73.5727
duration	(NA)	0

## Sheet: Sensitivity_Meta
Setting	k	g	CI_lb	CI_ub	tau2	I2	Q	Q_p
All (10 studies, SMDH)	10	0.478937	0.202912	0.754962	0.126649	66.7152	27.0393	0.00137796
PSQI only (exclude nonPSQI)	9	0.355306	0.172907	0.537705	0.0166319	21.6685	10.213	0.250393

## Sheet: Instrument_MetaReg_Coef
term	type	estimate	std.error	statistic	p.value
intercept	summary	0.355306	0.0930624	3.81794	0.000134573
instrument(nonPSQI vs PSQI)	summary	1.41884	0.374106	3.79262	0.000149068

## Sheet: Instrument_MetaReg_QM
Moderator	QM	QMp
instrument	14.3839	0.000149068

## Sheet: LeaveOneOut
study_id	est_after_drop	se_after_drop	ci_lb	ci_ub
Min et al.	0.508902	0.149229	0.216419	0.801385
Bocchi Martins et al.	0.468215	0.153631	0.167103	0.769327
Fausto et al.	0.503457	0.153903	0.201812	0.805103
Song et al.	0.482166	0.160406	0.167776	0.796557
Sánchez-Alcalá et al.	0.440074	0.151037	0.144046	0.736102
Boing et al.	0.505936	0.154122	0.203863	0.808009
Mar Lopez-Rodriguez et al.	0.531145	0.152641	0.231973	0.830316
Serrano-Guzmán et al.	0.470217	0.156279	0.163916	0.776518
Ho Ho et al.	0.534618	0.151744	0.237206	0.83203
Tchae-Won and 이준우	0.355306	0.0930624	0.172907	0.537705

## Sheet: Influence
study_id	DFB_intrcpt
Min et al.	-0.208204
Bocchi Martins et al.	0.0732042
Fausto et al.	-0.16717
Song et al.	-0.0213669
Sánchez-Alcalá et al.	0.273278
Boing et al.	-0.184047
Mar Lopez-Rodriguez et al.	-0.363867
Serrano-Guzmán et al.	0.0588996
Ho Ho et al.	-0.392688
Tchae-Won and 이준우	1.37159
